# Supplementary material for: Primary School Pupils: Unequal GMC Developmental Pathways in a Single School Year
Source: Children (Basel). 2022 Jun 28;9(7):964. doi: 10.3390/children9070964 (PMC9319405; doi:10.3390/children9070964)
Supplement: Supplementary file 1 [file children-09-00964-s001.zip]

Archive with 1 entries (1 files):
- children-1787267-supplementary.pdf
